# Supplementary material for: The Effectiveness of Polyhydroxyalkanoate (PHA) Extraction Methods in Gram-Negative Pseudomonas putida U
Source: Polymers (Basel). 2025 Jan 9;17(2):150. doi: 10.3390/polym17020150 (PMC11769110; doi:10.3390/polym17020150)
Supplement: Supplementary file 1 [file polymers-17-00150-s001.zip]

Archive with 1 entries (1 files):
- polymers-3410523-supplementary.pdf
